# Supplementary material for: Sleeping for One Week on a Temperature-Controlled Mattress Cover Improves Sleep and Cardiovascular Recovery
Source: Bioengineering (Basel). 2024 Apr 3;11(4):352. doi: 10.3390/bioengineering11040352 (PMC11048088; doi:10.3390/bioengineering11040352)
Supplement: Supplementary file 1 [file bioengineering-11-00352-s001.zip]

Archive with 1 entries (1 files):
- bioengineering-2877469-supplementary.pdf
